# Supplementary material for: EGFR Inhibition by Cetuximab Modulates Hypoxia and IFN Response Genes in Head and Neck Squamous Cell Carcinoma
Source: Cancer Res Commun. 2023 May 22;3(5):896–907. doi: 10.1158/2767-9764.CRC-22-0443 (PMC10202124; doi:10.1158/2767-9764.CRC-22-0443)
Supplement: Supplementary Table S1 — TCGA Cohort [file crc-22-0443-s01.xlsx]

## Sheet: Supplemental Table 1
Supplemental Table 1. TCGA Cohort
Hypoxia/Immune Status
		Hypoxia	Mixture	Immune	Total			p-value*
Age (median, range)		60 (19-88)	61 (29-87)	60 (24-90)	61 (19-90)
Gender
Male		123	188	72	383			0.921
Female		45	64	27	136
Disease Site
Oral Cavity		113	146	56	310
Larynx		40	65	11	116			<0.001
Oropharynx		12	36	31	79
Hypopharynx		3	5	1	9
Disease Stage
I		6	8	6	20
II		28	50	20	98
III		40	49	16	105			0.639
IV		89	138	55	282
Not Available		5	7	2	14
Smoking History
Never smoker		75	99	49	223			0.189
Ever smoker		93	153	50	296
Total		168	252	99	519
*Fisher’s Exact test
