# Supplementary material for: EGFR Inhibition by Cetuximab Modulates Hypoxia and IFN Response Genes in Head and Neck Squamous Cell Carcinoma
Source: Cancer Res Commun. 2023 May 22;3(5):896–907. doi: 10.1158/2767-9764.CRC-22-0443 (PMC10202124; doi:10.1158/2767-9764.CRC-22-0443)
Supplement: Supplementary Table S2 — CPTAC Cohort [file crc-22-0443-s02.xlsx]

## Sheet: Supplemental Table 2
Supplemental Table 2. CPTAC Cohort
	Hypoxia/Immune Status
		Hypoxia	Mixture	Immune	Total			p-value*
Age (median, range)		64 (47-77)	63 (23-80)	60 (40-81)	62 (23-81)
Gender
Male		27	45	22	94			0.377
Female		6	4	4	14
Disease Site
Oral Cavity		16	21	12	49
Larynx		13	21	13	47			0.672
Oropharynx		3	2	1	6
Hypopharynx		1	1	0	2
Lip		0	4	0	4
Disease Stage
I		1	4	2	7
II		5	12	8	25
III		8	15	7	30			0.524
IV		19	18	9	46
Smoking History
Never smoker		3	9	8	20
Former smoker		8	12	7	27			0.55
Current smoker		13	18	9	40
Not available		9	10	2	21
Total		33	49	26	108
*Fisher’s Exact test
