# Supplementary material for: EGFR Inhibition by Cetuximab Modulates Hypoxia and IFN Response Genes in Head and Neck Squamous Cell Carcinoma
Source: Cancer Res Commun. 2023 May 22;3(5):896–907. doi: 10.1158/2767-9764.CRC-22-0443 (PMC10202124; doi:10.1158/2767-9764.CRC-22-0443)
Supplement: Supplementary Table S3 — 49-gene hypoxia-immune signature [file crc-22-0443-s03.xlsx]

## Sheet: Supplemental Table 3
Supplemental Table 3. 49-gene hypoxia-immune signature
CCL5			Immune genes
CD247			Hypoxia Genes
CD274
CD4
CD80
CTLA4
CXCL10
CXCL9
GNLY
HAVCR2
HLA-DMA
HLA-DMB
HLA-DPA1
HLA-DPB1
HLA-DQA1
HLA-DQA2
HLA-DRA
ICAM1
ICOS
IFNG
IL18RAP
IRF1
LAG3
STAT1
TBX21
ALDOA
ANGPTL4
ANLN
BNC1
CA9
CDKN3
COL4A6
DCBLD1
ENO1
FAM83B
FOSL1
GNAI1
HILPDA
KCTD11
KRT17
LDHA
MRPS17
P4HA1
PGAM1
PGK1
SDC1
SLC16A1
SLC2A1
VEGFA
