# Supplementary material for: EGFR Inhibition by Cetuximab Modulates Hypoxia and IFN Response Genes in Head and Neck Squamous Cell Carcinoma
Source: Cancer Res Commun. 2023 May 22;3(5):896–907. doi: 10.1158/2767-9764.CRC-22-0443 (PMC10202124; doi:10.1158/2767-9764.CRC-22-0443)
Supplement: Supplementary Table S4 — TME across the Immune, Mixture and Hypoxia subgroups [file crc-22-0443-s04.xlsx]

## Sheet: Supplemental Table 4
Supplemental Table 4 - TME across the Immune, Mixture and Hypoxia subgroups
		Immune vs Hypoxia	Mixture vs Hypoxia	Mixture vs Immune
CD4+	Fold change	1.72907	1.6358	0.946058
	p-value	0.04	0.01	0.96
CD56+	Fold change	1.07923	1.34723	1.24833
	p-value	1	0.4	0.74
GrzB+	Fold change	1.28343	1.07923	0.843816
	p-value	0.47	0.88	0.7
PD-1+	Fold change	1.55833	1.44393	0.933033
	p-value	0.08	0.04	0.93
FOXP3+	Fold change	1.46409	1.17283	0.80107
	p-value	0.08	0.45	0.41
PD-L1+	Fold change	1.6358	1.19748	0.732043
	p-value	0.08	0.55	0.34
CD8+	Fold change	2.78949	1.6358	0.586417
	p-value	0.001	0.055	0.14
CD69+	Fold change	2.41162	1.50525	0.624165
	p-value	0.003	0.1	0.12
CD3+	Fold change	2.67586	1.7411	0.655197
	p-value	0.003	0.032	0.31
CD20+	Fold change	1.72907	1.64718	0.952638
	p-value	0.21	0.11	0.99
CD103+	Fold change	1.79005	1.31039	0.732043
	p-value	0.01	0.22	.29
CD45+	Fold change	2.14355	1.58008	0.747425
	p-value	0.03	0.1	0.57
CD3+PD-1+ (Exhaustive T-cells)	Fold change	2	1.38511	0.68302
	p-value	0.02	0.22	0.31
PCK+PD-L1+	Fold change	1.77769	1.23114	0.697372
	p-value	0.02	0.4	0.21
CD3+CD4+ (Helper T-cells)	Fold change	2.14355	1.67018	0.773782
	p-value	0.02	0.47	0.63
CD8-CD69+ (Activated T-cells)	Fold change	2.05623	1.54756	0.747425
	p-value	0.01	0.049	0.455
CD14+	Fold change	1.76541	1.50525	0.852635
	p-value	0.02	0.024	0.702
Ki-67+	Fold change	1.47427	1.07923	0.737135
	p-value	0.18	0.87	0.34
CD33+	Fold change	1.08673	1.31039	0.835088
	p-value	0.9	0.17	0.63
CD15+	Fold change	0.835088	1.17283	1.40444
	p-value	0.74	0.66	0.34
DC-SIGN	Fold change	1.05702	1.12506	1.07177
	p-value	0.97	0.78	0.96
Tryptase	Fold change	1.41421	1.32869	0.939523
	p-value	0.2	0.15	0.95
CD66b+	Fold change	0.82932	1.13288	1.36604
	p-value	0.76	0.81	0.47
CD68+	Fold change	1.05702	1.21419	1.15669
	p-value	0.97	0.46	0.79
CSF1R+	Fold change	0.993092	1.30134	1.30134
	p-value	0.99	0.31	0.49
CD163+	Fold change	1.49485	1.33793	0.895025
	p-value	0.22	0.25	0.88
MHCII+	Fold change	1.31039	1.6358	0.80107
	p-value	0.49	0.02	0.63
HLA-DR+	Fold change	1.59107	1.32869	0.835088
	p-value	0.026	0.089	0.553
CD206+	Fold change	1.10191	1.03526	0.939523
	p-value	0.89	0.98	0.95
CD163-HLA-DR+ (M1 macrophage)	Fold change	1.59107	1.31951	0.82932
	p-value	0.025	0.096	0.527
MHCII+HLA-DR+	Fold change	1.41421	1.84038	0.757858
	p-value	0.464	0.017	0.62
CAIX+	Fold change	0.547147	0.650671	1.18427
	p-value	0.057	0.076	0.785
CD8+ T-cells/FOXP3+ Tregs	Fold change	1.41421	0.858565	0.835088
	p-value	0.005	0.119	0.178
Average close distances - Average number of immune cells (CD3+, CD8+, CD103+ or CD69+ cells) that is within 20 microns of a tumor cell
Avgclose_PCK+CD3+	Fold change	1.51572	1.30134	0.858565
	p-value	0.015	0.047	0.55
Avgclose_PCK+CD8+	Fold change	1.41421	1.17283	0.82932
	p-value	0.011	0.169	0.243
Avgclose_PCK+CD69+	Fold change	1.47427	1.24833	0.840896
	p-value	0.007	0.057	0.341
Avgclose_PCK+CD103+	Fold change	1.17283	1.08673	0.926588
	p-value	0.042	0.22	0.458
