# Supplementary material for: EGFR Inhibition by Cetuximab Modulates Hypoxia and IFN Response Genes in Head and Neck Squamous Cell Carcinoma
Source: Cancer Res Commun. 2023 May 22;3(5):896–907. doi: 10.1158/2767-9764.CRC-22-0443 (PMC10202124; doi:10.1158/2767-9764.CRC-22-0443)
Supplement: Supplementary Table S5 — Immune profile of the primary and recurrent tumors in Moffitt HNSCC cohort [file crc-22-0443-s05.xlsx]

## Sheet: Supplemental Table 5
Supplemental Table 5 - Immune profile of the primary and recurrent tumors in Moffitt HNSCC cohort
	Hypoxia	Mixture	Immune
Primary	51	72	40
Recurrent	22	20	7
Cochran-Armitage test for trend
Z = 1.9733, dim = 3, p-value = 0.04846
alternative hypothesis: two.sided
