# Supplementary material for: EGFR Inhibition by Cetuximab Modulates Hypoxia and IFN Response Genes in Head and Neck Squamous Cell Carcinoma
Source: Cancer Res Commun. 2023 May 22;3(5):896–907. doi: 10.1158/2767-9764.CRC-22-0443 (PMC10202124; doi:10.1158/2767-9764.CRC-22-0443)
Supplement: Supplementary Table S6 — Core enriched genes within the Hypoxia signature [file crc-22-0443-s06.xlsx]

## Sheet: Supplemental Table 6
Supplemental Table 6 - Core enriched genes within the Hypoxia signature
NAME	SYMBOL	TITLE	RANK IN GENE LIST	RANK METRIC SCORE	RUNNING ES	CORE ENRICHMENT
row_0	BCL2	BCL2 apoptosis regulator [Source:HGNC Symbol;Acc:HGNC:990]	290	0.347537	0.0100446	No
row_1	PLAC8	placenta associated 8 [Source:HGNC Symbol;Acc:HGNC:19254]	533	0.293166	0.0186515	No
row_2	FBP1	fructose-bisphosphatase 1 [Source:HGNC Symbol;Acc:HGNC:3606]	589	0.282031	0.0359771	No
row_3	SELENBP1	selenium binding protein 1 [Source:HGNC Symbol;Acc:HGNC:10719]	1061	0.217785	0.0275556	No
row_4	CXCR4	C-X-C motif chemokine receptor 4 [Source:HGNC Symbol;Acc:HGNC:2561]	1111	0.211971	0.0401875	No
row_5	SLC2A5	solute carrier family 2 member 5 [Source:HGNC Symbol;Acc:HGNC:11010]	1318	0.194002	0.0435502	No
row_6	CP	ceruloplasmin [Source:HGNC Symbol;Acc:HGNC:2295]	1778	0.163147	0.0318407	No
row_7	RRAGD	Ras related GTP binding D [Source:HGNC Symbol;Acc:HGNC:19903]	1791	0.162651	0.0428358	No
row_8	LDHC	lactate dehydrogenase C [Source:HGNC Symbol;Acc:HGNC:6544]	1798	0.162095	0.0540964	No
row_9	PYGM	glycogen phosphorylase, muscle associated [Source:HGNC Symbol;Acc:HGNC:9726]	1857	0.158638	0.0624649	No
row_10	ALDOB	aldolase, fructose-bisphosphate B [Source:HGNC Symbol;Acc:HGNC:417]	2060	0.149134	0.0628298	No
row_11	PGAM2	phosphoglycerate mutase 2 [Source:HGNC Symbol;Acc:HGNC:8889]	2206	0.142443	0.0656169	No
row_12	ISG20	interferon stimulated exonuclease gene 20 [Source:HGNC Symbol;Acc:HGNC:6130]	2411	0.13386	0.0647901	No
row_13	PHKG1	phosphorylase kinase catalytic subunit gamma 1 [Source:HGNC Symbol;Acc:HGNC:8930]	2512	0.129927	0.0689735	No
row_14	ENO3	enolase 3 [Source:HGNC Symbol;Acc:HGNC:3354]	2520	0.129729	0.0778739	No
row_15	LARGE1	LARGE xylosyl- and glucuronyltransferase 1 [Source:HGNC Symbol;Acc:HGNC:6511]	2791	0.120219	0.0727162	No
row_16	B4GALNT2	beta-1,4-N-acetyl-galactosaminyltransferase 2 [Source:HGNC Symbol;Acc:HGNC:24136]	2812	0.119531	0.0802276	No
row_17	CCN5	cellular communication network factor 5 [Source:HGNC Symbol;Acc:HGNC:12770]	2837	0.118552	0.0874656	No
row_18	GLRX	glutaredoxin [Source:HGNC Symbol;Acc:HGNC:4330]	3212	0.106402	0.0760313	No
row_19	NCAN	neurocan [Source:HGNC Symbol;Acc:HGNC:2465]	3482	0.0982918	0.06936	No
row_20	RBPJ	recombination signal binding protein for immunoglobulin kappa J region [Source:HGNC Symbol;Acc:HGNC:5724]	3622	0.0945707	0.0690365	No
row_21	MAP3K1	mitogen-activated protein kinase kinase kinase 1 [Source:HGNC Symbol;Acc:HGNC:6848]	3750	0.0912066	0.0690835	No
row_22	GCK	glucokinase [Source:HGNC Symbol;Acc:HGNC:4195]	3850	0.0887041	0.0703764	No
row_23	SDC3	syndecan 3 [Source:HGNC Symbol;Acc:HGNC:10660]	3893	0.087618	0.0744915	No
row_24	CDKN1C	cyclin dependent kinase inhibitor 1C [Source:HGNC Symbol;Acc:HGNC:1786]	3959	0.0861627	0.0773327	No
row_25	KIF5A	kinesin family member 5A [Source:HGNC Symbol;Acc:HGNC:6323]	3973	0.0859175	0.0828018	No
row_26	GCNT2	glucosaminyl (N-acetyl) transferase 2 (I blood group) [Source:HGNC Symbol;Acc:HGNC:4204]	4067	0.0834455	0.0840247	No
row_27	S100A4	S100 calcium binding protein A4 [Source:HGNC Symbol;Acc:HGNC:10494]	4185	0.0808676	0.0838427	No
row_28	BCAN	brevican [Source:HGNC Symbol;Acc:HGNC:23059]	4279	0.0786627	0.0847243	No
row_29	CDKN1B	cyclin dependent kinase inhibitor 1B [Source:HGNC Symbol;Acc:HGNC:1785]	4358	0.0769619	0.0862477	No
row_30	NDST2	N-deacetylase and N-sulfotransferase 2 [Source:HGNC Symbol;Acc:HGNC:7681]	4504	0.0741182	0.0841597	No
row_31	PCK1	phosphoenolpyruvate carboxykinase 1 [Source:HGNC Symbol;Acc:HGNC:8724]	4525	0.0737361	0.0884035	No
row_32	PPARGC1A	PPARG coactivator 1 alpha [Source:HGNC Symbol;Acc:HGNC:9237]	5098	0.0627268	0.0637801	No
row_33	LALBA	lactalbumin alpha [Source:HGNC Symbol;Acc:HGNC:6480]	5243	0.060294	0.0607566	No
row_34	GAPDHS	glyceraldehyde-3-phosphate dehydrogenase, spermatogenic [Source:HGNC Symbol;Acc:HGNC:24864]	5385	0.0581797	0.0577348	No
row_35	LXN	latexin [Source:HGNC Symbol;Acc:HGNC:13347]	5441	0.057353	0.0590291	No
row_36	TGFB3	transforming growth factor beta 3 [Source:HGNC Symbol;Acc:HGNC:11769]	5447	0.0572707	0.0628611	No
row_37	SLC6A6	solute carrier family 6 member 6 [Source:HGNC Symbol;Acc:HGNC:11052]	5481	0.0568124	0.065236	No
row_38	NAGK	N-acetylglucosamine kinase [Source:HGNC Symbol;Acc:HGNC:17174]	5687	0.0534251	0.0586192	No
row_39	PDK3	pyruvate dehydrogenase kinase 3 [Source:HGNC Symbol;Acc:HGNC:8811]	5942	0.0491629	0.0492055	No
row_40	AMPD3	adenosine monophosphate deaminase 3 [Source:HGNC Symbol;Acc:HGNC:470]	5985	0.0485497	0.050533	No
row_41	VHL	von Hippel-Lindau tumor suppressor [Source:HGNC Symbol;Acc:HGNC:12687]	6226	0.0455133	0.0415711	No
row_42	CITED2	Cbp/p300 interacting transactivator with Glu/Asp rich carboxy-terminal domain 2 [Source:HGNC Symbol;Acc:HGNC:1987]	6242	0.0452967	0.04404	No
row_43	VLDLR	very low density lipoprotein receptor [Source:HGNC Symbol;Acc:HGNC:12698]	6377	0.0436401	0.0403369	No
row_44	ETS1	ETS proto-oncogene 1, transcription factor [Source:HGNC Symbol;Acc:HGNC:3488]	6651	0.0403915	0.0293307	No
row_45	GPC3	glypican 3 [Source:HGNC Symbol;Acc:HGNC:4451]	6745	0.0392695	0.0274016	No
row_46	HMOX1	heme oxygenase 1 [Source:HGNC Symbol;Acc:HGNC:5013]	6747	0.0392395	0.0301505	No
row_47	HS3ST1	heparan sulfate-glucosamine 3-sulfotransferase 1 [Source:HGNC Symbol;Acc:HGNC:5194]	6792	0.0386513	0.03067	No
row_48	KLHL24	kelch like family member 24 [Source:HGNC Symbol;Acc:HGNC:25947]	6969	0.0368394	0.024345	No
row_49	SAP30	Sin3A associated protein 30 [Source:HGNC Symbol;Acc:HGNC:10532]	7151	0.0349426	0.0176303	No
row_50	TGM2	transglutaminase 2 [Source:HGNC Symbol;Acc:HGNC:11778]	7338	0.0331184	0.0105311	No
row_51	DTNA	dystrobrevin alpha [Source:HGNC Symbol;Acc:HGNC:3057]	7960	0.0271929	-0.0191204	No
row_52	GAA	alpha glucosidase [Source:HGNC Symbol;Acc:HGNC:4065]	7986	0.0268935	-0.0184733	No
row_53	GRHPR	glyoxylate and hydroxypyruvate reductase [Source:HGNC Symbol;Acc:HGNC:4570]	8159	0.0252092	-0.0254246	No
row_54	HEXA	hexosaminidase subunit alpha [Source:HGNC Symbol;Acc:HGNC:4878]	8303	0.0238296	-0.0309991	No
row_55	PNRC1	proline rich nuclear receptor coactivator 1 [Source:HGNC Symbol;Acc:HGNC:17278]	8330	0.0236141	-0.0306368	No
row_56	B3GALT6	beta-1,3-galactosyltransferase 6 [Source:HGNC Symbol;Acc:HGNC:17978]	8374	0.0231375	-0.0311734	No
row_57	BRS3	bombesin receptor subtype 3 [Source:HGNC Symbol;Acc:HGNC:1113]	8547	0.0216985	-0.0383753	No
row_58	TPD52	tumor protein D52 [Source:HGNC Symbol;Acc:HGNC:12005]	8579	0.0213686	-0.0384276	No
row_59	NDST1	N-deacetylase and N-sulfotransferase 1 [Source:HGNC Symbol;Acc:HGNC:7680]	8766	0.0195926	-0.0464919	No
row_60	RORA	RAR related orphan receptor A [Source:HGNC Symbol;Acc:HGNC:10258]	8801	0.0192415	-0.0468486	No
row_61	PLIN2	perilipin 2 [Source:HGNC Symbol;Acc:HGNC:248]	8907	0.0184198	-0.050876	No
row_62	PFKL	phosphofructokinase, liver type [Source:HGNC Symbol;Acc:HGNC:8876]	9243	0.0154832	-0.0668135	No
row_63	CHST3	carbohydrate sulfotransferase 3 [Source:HGNC Symbol;Acc:HGNC:1971]	9348	0.0146756	-0.0710571	No
row_64	PPFIA4	PTPRF interacting protein alpha 4 [Source:HGNC Symbol;Acc:HGNC:9248]	9507	0.0132414	-0.0781501	No
row_65	GALK1	galactokinase 1 [Source:HGNC Symbol;Acc:HGNC:4118]	9839	0.0104974	-0.0942399	No
row_66	ATF3	activating transcription factor 3 [Source:HGNC Symbol;Acc:HGNC:785]	9891	0.0100914	-0.0961143	No
row_67	ATP7A	ATPase copper transporting alpha [Source:HGNC Symbol;Acc:HGNC:869]	10012	0.00921127	-0.101562	No
row_68	DCN	decorin [Source:HGNC Symbol;Acc:HGNC:2705]	10082	0.00860311	-0.104458	No
row_69	BTG1	BTG anti-proliferation factor 1 [Source:HGNC Symbol;Acc:HGNC:1130]	10142	0.0081222	-0.10688	No
row_70	SLC37A4	solute carrier family 37 member 4 [Source:HGNC Symbol;Acc:HGNC:4061]	10158	0.00801121	-0.107072	No
row_71	SLC2A3	solute carrier family 2 member 3 [Source:HGNC Symbol;Acc:HGNC:11007]	10324	0.00675452	-0.114984	No
row_72	TMEM45A	transmembrane protein 45A [Source:HGNC Symbol;Acc:HGNC:25480]	10438	0.00594576	-0.120308	No
row_73	GPC4	glypican 4 [Source:HGNC Symbol;Acc:HGNC:4452]	10858	0.00263176	-0.141436	No
row_74	FOXO3	forkhead box O3 [Source:HGNC Symbol;Acc:HGNC:3821]	10889	0.00244311	-0.142788	No
row_75	STBD1	starch binding domain 1 [Source:HGNC Symbol;Acc:HGNC:24854]	11369	-0.00107097	-0.167079	No
row_76	ZNF292	zinc finger protein 292 [Source:HGNC Symbol;Acc:HGNC:18410]	11385	-0.00117224	-0.167758	No
row_77	DUSP1	dual specificity phosphatase 1 [Source:HGNC Symbol;Acc:HGNC:3064]	11923	-0.00537438	-0.194693	No
row_78	GYS1	glycogen synthase 1 [Source:HGNC Symbol;Acc:HGNC:4706]	12001	-0.00589714	-0.19819	No
row_79	KLF6	Kruppel like factor 6 [Source:HGNC Symbol;Acc:HGNC:2235]	12183	-0.00714917	-0.206888	No
row_80	PGM2	phosphoglucomutase 2 [Source:HGNC Symbol;Acc:HGNC:8906]	12196	-0.00723867	-0.206982	No
row_81	CASP6	caspase 6 [Source:HGNC Symbol;Acc:HGNC:1507]	12455	-0.00917749	-0.219452	No
row_82	XPNPEP1	X-prolyl aminopeptidase 1 [Source:HGNC Symbol;Acc:HGNC:12822]	12644	-0.0106965	-0.228253	No
row_83	IRS2	insulin receptor substrate 2 [Source:HGNC Symbol;Acc:HGNC:6126]	12670	-0.0108525	-0.22875	No
row_84	NR3C1	nuclear receptor subfamily 3 group C member 1 [Source:HGNC Symbol;Acc:HGNC:7978]	12689	-0.010964	-0.228884	No
row_85	FOSL2	FOS like 2, AP-1 transcription factor subunit [Source:HGNC Symbol;Acc:HGNC:3798]	12754	-0.0114919	-0.231319	No
row_86	SCARB1	scavenger receptor class B member 1 [Source:HGNC Symbol;Acc:HGNC:1664]	12801	-0.011918	-0.232809	No
row_87	ANKZF1	ankyrin repeat and zinc finger peptidyl tRNA hydrolase 1 [Source:HGNC Symbol;Acc:HGNC:25527]	12850	-0.0122557	-0.234377	No
row_88	ENO1	enolase 1 [Source:HGNC Symbol;Acc:HGNC:3350]	13007	-0.0133361	-0.241361	No
row_89	GBE1	1,4-alpha-glucan branching enzyme 1 [Source:HGNC Symbol;Acc:HGNC:4180]	13013	-0.0133772	-0.240661	No
row_90	HK1	hexokinase 1 [Source:HGNC Symbol;Acc:HGNC:4922]	13062	-0.0136875	-0.242126	No
row_91	CSRP2	cysteine and glycine rich protein 2 [Source:HGNC Symbol;Acc:HGNC:2470]	13189	-0.0145647	-0.247497	No
row_92	ALDOA	aldolase, fructose-bisphosphate A [Source:HGNC Symbol;Acc:HGNC:414]	13525	-0.01707	-0.263321	No
row_93	HSPA5	heat shock protein family A (Hsp70) member 5 [Source:HGNC Symbol;Acc:HGNC:5238]	13556	-0.0172829	-0.263614	No
row_94	CCNG2	cyclin G2 [Source:HGNC Symbol;Acc:HGNC:1593]	13596	-0.0175547	-0.264346	No
row_95	LOX	lysyl oxidase [Source:HGNC Symbol;Acc:HGNC:6664]	13779	-0.0188949	-0.272256	No
row_96	IDS	iduronate 2-sulfatase [Source:HGNC Symbol;Acc:HGNC:5389]	13797	-0.0190187	-0.271764	No
row_97	CCN1	cellular communication network factor 1 [Source:HGNC Symbol;Acc:HGNC:2654]	13894	-0.0197355	-0.27524	No
row_98	CHST2	carbohydrate sulfotransferase 2 [Source:HGNC Symbol;Acc:HGNC:1970]	14016	-0.020689	-0.279919	No
row_99	GAPDH	glyceraldehyde-3-phosphate dehydrogenase [Source:HGNC Symbol;Acc:HGNC:4141]	14058	-0.0210633	-0.280502	No
row_100	TPI1	triosephosphate isomerase 1 [Source:HGNC Symbol;Acc:HGNC:12009]	14107	-0.0215002	-0.28141	No
row_101	ILVBL	ilvB acetolactate synthase like [Source:HGNC Symbol;Acc:HGNC:6041]	14130	-0.0216961	-0.280981	No
row_102	PGM1	phosphoglucomutase 1 [Source:HGNC Symbol;Acc:HGNC:8905]	14155	-0.0219613	-0.280635	No
row_103	HDLBP	high density lipoprotein binding protein [Source:HGNC Symbol;Acc:HGNC:4857]	14205	-0.0222746	-0.281538	No
row_104	MYH9	myosin heavy chain 9 [Source:HGNC Symbol;Acc:HGNC:7579]	14236	-0.0224957	-0.281459	No
row_105	GPI	glucose-6-phosphate isomerase [Source:HGNC Symbol;Acc:HGNC:4458]	14480	-0.0243826	-0.292081	No
row_106	NEDD4L	NEDD4 like E3 ubiquitin protein ligase [Source:HGNC Symbol;Acc:HGNC:7728]	14538	-0.024916	-0.293203	No
row_107	MXI1	MAX interactor 1, dimerization protein [Source:HGNC Symbol;Acc:HGNC:7534]	14611	-0.0255681	-0.295042	No
row_108	TPST2	tyrosylprotein sulfotransferase 2 [Source:HGNC Symbol;Acc:HGNC:12021]	14622	-0.0256519	-0.29372	No
row_109	CAVIN1	caveolae associated protein 1 [Source:HGNC Symbol;Acc:HGNC:9688]	14842	-0.027415	-0.302905	No
row_110	TNFAIP3	TNF alpha induced protein 3 [Source:HGNC Symbol;Acc:HGNC:11896]	14951	-0.0284849	-0.306367	No
row_111	JUN	Jun proto-oncogene, AP-1 transcription factor subunit [Source:HGNC Symbol;Acc:HGNC:6204]	14962	-0.0285842	-0.304836	No
row_112	UGP2	UDP-glucose pyrophosphorylase 2 [Source:HGNC Symbol;Acc:HGNC:12527]	14998	-0.0289039	-0.304554	No
row_113	SDC2	syndecan 2 [Source:HGNC Symbol;Acc:HGNC:10659]	15100	-0.0297847	-0.307567	No
row_114	PIM1	Pim-1 proto-oncogene, serine/threonine kinase [Source:HGNC Symbol;Acc:HGNC:8986]	15584	-0.0347696	-0.329658	No
row_115	ZFP36	ZFP36 ring finger protein [Source:HGNC Symbol;Acc:HGNC:12862]	15592	-0.0348188	-0.327529	No
row_116	PKP1	plakophilin 1 [Source:HGNC Symbol;Acc:HGNC:9023]	15677	-0.0356068	-0.329262	No
row_117	BNIP3L	BCL2 interacting protein 3 like [Source:HGNC Symbol;Acc:HGNC:1085]	15690	-0.0357379	-0.327323	No
row_118	BHLHE40	basic helix-loop-helix family member e40 [Source:HGNC Symbol;Acc:HGNC:1046]	15793	-0.0367858	-0.329887	No
row_119	SULT2B1	sulfotransferase family 2B member 1 [Source:HGNC Symbol;Acc:HGNC:11459]	15923	-0.0379924	-0.333739	No
row_120	PRKCA	protein kinase C alpha [Source:HGNC Symbol;Acc:HGNC:9393]	16076	-0.0395524	-0.338649	Yes
row_121	NFIL3	nuclear factor, interleukin 3 regulated [Source:HGNC Symbol;Acc:HGNC:7787]	16109	-0.0399577	-0.337426	Yes
row_122	AKAP12	A-kinase anchoring protein 12 [Source:HGNC Symbol;Acc:HGNC:370]	16110	-0.0399598	-0.334575	Yes
row_123	PAM	peptidylglycine alpha-amidating monooxygenase [Source:HGNC Symbol;Acc:HGNC:8596]	16160	-0.0405534	-0.334174	Yes
row_124	KDM3A	lysine demethylase 3A [Source:HGNC Symbol;Acc:HGNC:20815]	16214	-0.0411787	-0.333932	Yes
row_125	FOS	Fos proto-oncogene, AP-1 transcription factor subunit [Source:HGNC Symbol;Acc:HGNC:3796]	16361	-0.0429164	-0.338297	Yes
row_126	PRDX5	peroxiredoxin 5 [Source:HGNC Symbol;Acc:HGNC:9355]	16400	-0.0435518	-0.337123	Yes
row_127	ANXA2	annexin A2 [Source:HGNC Symbol;Acc:HGNC:537]	16407	-0.0436715	-0.334312	Yes
row_128	PGK1	phosphoglycerate kinase 1 [Source:HGNC Symbol;Acc:HGNC:8896]	16497	-0.0447738	-0.335645	Yes
row_129	FAM162A	family with sequence similarity 162 member A [Source:HGNC Symbol;Acc:HGNC:17865]	16580	-0.045867	-0.336544	Yes
row_130	PLAUR	plasminogen activator, urokinase receptor [Source:HGNC Symbol;Acc:HGNC:9053]	16657	-0.0470719	-0.337051	Yes
row_131	PPP1R3C	protein phosphatase 1 regulatory subunit 3C [Source:HGNC Symbol;Acc:HGNC:9293]	16667	-0.0472137	-0.33414	Yes
row_132	JMJD6	jumonji domain containing 6, arginine demethylase and lysine hydroxylase [Source:HGNC Symbol;Acc:HGNC:19355]	16747	-0.0483648	-0.334708	Yes
row_133	SDC4	syndecan 4 [Source:HGNC Symbol;Acc:HGNC:10661]	16856	-0.0497267	-0.336654	Yes
row_134	TES	testin LIM domain protein [Source:HGNC Symbol;Acc:HGNC:14620]	16865	-0.0499201	-0.333499	Yes
row_135	PKLR	pyruvate kinase L/R [Source:HGNC Symbol;Acc:HGNC:9020]	16894	-0.0503624	-0.33133	Yes
row_136	WSB1	WD repeat and SOCS box containing 1 [Source:HGNC Symbol;Acc:HGNC:19221]	16937	-0.0509606	-0.329831	Yes
row_137	EGFR	epidermal growth factor receptor [Source:HGNC Symbol;Acc:HGNC:3236]	16942	-0.0510102	-0.326395	Yes
row_138	P4HA2	prolyl 4-hydroxylase subunit alpha 2 [Source:HGNC Symbol;Acc:HGNC:8547]	16950	-0.0511277	-0.323103	Yes
row_139	CCN2	cellular communication network factor 2 [Source:HGNC Symbol;Acc:HGNC:2500]	17007	-0.0520509	-0.322238	Yes
row_140	COL5A1	collagen type V alpha 1 chain [Source:HGNC Symbol;Acc:HGNC:2209]	17158	-0.0544187	-0.325986	Yes
row_141	CAVIN3	caveolae associated protein 3 [Source:HGNC Symbol;Acc:HGNC:9400]	17162	-0.0544296	-0.322255	Yes
row_142	SIAH2	siah E3 ubiquitin protein ligase 2 [Source:HGNC Symbol;Acc:HGNC:10858]	17179	-0.0546021	-0.319173	Yes
row_143	SLC25A1	solute carrier family 25 member 1 [Source:HGNC Symbol;Acc:HGNC:10979]	17219	-0.055161	-0.317221	Yes
row_144	LDHA	lactate dehydrogenase A [Source:HGNC Symbol;Acc:HGNC:6535]	17258	-0.0557607	-0.315175	Yes
row_145	BGN	biglycan [Source:HGNC Symbol;Acc:HGNC:1044]	17371	-0.0577816	-0.31675	Yes
row_146	PFKFB3	6-phosphofructo-2-kinase/fructose-2,6-biphosphatase 3 [Source:HGNC Symbol;Acc:HGNC:8874]	17416	-0.0586316	-0.314805	Yes
row_147	IGFBP3	insulin like growth factor binding protein 3 [Source:HGNC Symbol;Acc:HGNC:5472]	17507	-0.0605292	-0.315065	Yes
row_148	TKTL1	transketolase like 1 [Source:HGNC Symbol;Acc:HGNC:11835]	17526	-0.0609216	-0.311633	Yes
row_149	PPP1R15A	protein phosphatase 1 regulatory subunit 15A [Source:HGNC Symbol;Acc:HGNC:14375]	17577	-0.0622301	-0.309737	Yes
row_150	CDKN1A	cyclin dependent kinase inhibitor 1A [Source:HGNC Symbol;Acc:HGNC:1784]	17589	-0.062451	-0.30584	Yes
row_151	MIF	macrophage migration inhibitory factor [Source:HGNC Symbol;Acc:HGNC:7097]	17650	-0.0636786	-0.304349	Yes
row_152	EXT1	exostosin glycosyltransferase 1 [Source:HGNC Symbol;Acc:HGNC:3512]	17652	-0.0637581	-0.299851	Yes
row_153	PFKP	phosphofructokinase, platelet [Source:HGNC Symbol;Acc:HGNC:8878]	17731	-0.0658858	-0.299118	Yes
row_154	GPC1	glypican 1 [Source:HGNC Symbol;Acc:HGNC:4449]	17821	-0.0679481	-0.298797	Yes
row_155	DDIT3	DNA damage inducible transcript 3 [Source:HGNC Symbol;Acc:HGNC:2726]	17849	-0.068549	-0.295279	Yes
row_156	EDN2	endothelin 2 [Source:HGNC Symbol;Acc:HGNC:3177]	18003	-0.072814	-0.297867	Yes
row_157	MT2A	metallothionein 2A [Source:HGNC Symbol;Acc:HGNC:7406]	18103	-0.0757327	-0.2975	Yes
row_158	ADORA2B	adenosine A2b receptor [Source:HGNC Symbol;Acc:HGNC:264]	18168	-0.0774628	-0.295229	Yes
row_159	KDELR3	KDEL endoplasmic reticulum protein retention receptor 3 [Source:HGNC Symbol;Acc:HGNC:6306]	18219	-0.0788619	-0.292145	Yes
row_160	TGFBI	transforming growth factor beta induced [Source:HGNC Symbol;Acc:HGNC:11771]	18226	-0.0789951	-0.286814	Yes
row_161	MT1E	metallothionein 1E [Source:HGNC Symbol;Acc:HGNC:7397]	18231	-0.0790733	-0.281376	Yes
row_162	ERRFI1	ERBB receptor feedback inhibitor 1 [Source:HGNC Symbol;Acc:HGNC:18185]	18320	-0.0815844	-0.280031	Yes
row_163	TPBG	trophoblast glycoprotein [Source:HGNC Symbol;Acc:HGNC:12004]	18339	-0.0823628	-0.27507	Yes
row_164	PDGFB	platelet derived growth factor subunit B [Source:HGNC Symbol;Acc:HGNC:8800]	18367	-0.08331	-0.270499	Yes
row_165	ALDOC	aldolase, fructose-bisphosphate C [Source:HGNC Symbol;Acc:HGNC:418]	18402	-0.0845504	-0.266196	Yes
row_166	ACKR3	atypical chemokine receptor 3 [Source:HGNC Symbol;Acc:HGNC:23692]	18544	-0.0894854	-0.266984	Yes
row_167	DDIT4	DNA damage inducible transcript 4 [Source:HGNC Symbol;Acc:HGNC:24944]	18616	-0.0919979	-0.264032	Yes
row_168	MAFF	MAF bZIP transcription factor F [Source:HGNC Symbol;Acc:HGNC:6780]	18650	-0.0930768	-0.259069	Yes
row_169	NOCT	nocturnin [Source:HGNC Symbol;Acc:HGNC:14254]	18652	-0.0935152	-0.252448	Yes
row_170	TIPARP	TCDD inducible poly(ADP-ribose) polymerase [Source:HGNC Symbol;Acc:HGNC:23696]	18654	-0.0935832	-0.245821	Yes
row_171	PDK1	pyruvate dehydrogenase kinase 1 [Source:HGNC Symbol;Acc:HGNC:8809]	18720	-0.0965163	-0.242241	Yes
row_172	P4HA1	prolyl 4-hydroxylase subunit alpha 1 [Source:HGNC Symbol;Acc:HGNC:8546]	18745	-0.0976162	-0.236497	Yes
row_173	IL6	interleukin 6 [Source:HGNC Symbol;Acc:HGNC:6018]	18780	-0.0991486	-0.231152	Yes
row_174	ERO1A	endoplasmic reticulum oxidoreductase 1 alpha [Source:HGNC Symbol;Acc:HGNC:13280]	18843	-0.101686	-0.227051	Yes
row_175	NDRG1	N-myc downstream regulated 1 [Source:HGNC Symbol;Acc:HGNC:7679]	18898	-0.10492	-0.222312	Yes
row_176	HOXB9	homeobox B9 [Source:HGNC Symbol;Acc:HGNC:5120]	18916	-0.105923	-0.215619	Yes
row_177	EFNA3	ephrin A3 [Source:HGNC Symbol;Acc:HGNC:3223]	19096	-0.116213	-0.216433	Yes
row_178	EFNA1	ephrin A1 [Source:HGNC Symbol;Acc:HGNC:3221]	19205	-0.123447	-0.213119	Yes
row_179	ENO2	enolase 2 [Source:HGNC Symbol;Acc:HGNC:3353]	19244	-0.126455	-0.206029	Yes
row_180	SLC2A1	solute carrier family 2 member 1 [Source:HGNC Symbol;Acc:HGNC:11005]	19251	-0.127068	-0.197268	Yes
row_181	VEGFA	vascular endothelial growth factor A [Source:HGNC Symbol;Acc:HGNC:12680]	19317	-0.132358	-0.19113	Yes
row_182	AK4	adenylate kinase 4 [Source:HGNC Symbol;Acc:HGNC:363]	19362	-0.137015	-0.183592	Yes
row_183	CAV1	caveolin 1 [Source:HGNC Symbol;Acc:HGNC:1527]	19412	-0.14136	-0.175999	Yes
row_184	DPYSL4	dihydropyrimidinase like 4 [Source:HGNC Symbol;Acc:HGNC:3016]	19429	-0.143594	-0.166567	Yes
row_185	HK2	hexokinase 2 [Source:HGNC Symbol;Acc:HGNC:4923]	19447	-0.145542	-0.157047	Yes
row_186	F3	coagulation factor III, tissue factor [Source:HGNC Symbol;Acc:HGNC:3541]	19502	-0.150184	-0.149078	Yes
row_187	STC1	stanniocalcin 1 [Source:HGNC Symbol;Acc:HGNC:11373]	19535	-0.153882	-0.139726	Yes
row_188	KLF7	Kruppel like factor 7 [Source:HGNC Symbol;Acc:HGNC:6350]	19541	-0.154543	-0.128953	Yes
row_189	ANGPTL4	angiopoietin like 4 [Source:HGNC Symbol;Acc:HGNC:16039]	19572	-0.158536	-0.119168	Yes
row_190	STC2	stanniocalcin 2 [Source:HGNC Symbol;Acc:HGNC:11374]	19619	-0.166331	-0.10964	Yes
row_191	CA12	carbonic anhydrase 12 [Source:HGNC Symbol;Acc:HGNC:1371]	19633	-0.169359	-0.098217	Yes
row_192	IER3	immediate early response 3 [Source:HGNC Symbol;Acc:HGNC:5392]	19666	-0.174403	-0.0874008	Yes
row_193	SRPX	sushi repeat containing protein X-linked [Source:HGNC Symbol;Acc:HGNC:11309]	19677	-0.17777	-0.0752253	Yes
row_194	IGFBP1	insulin like growth factor binding protein 1 [Source:HGNC Symbol;Acc:HGNC:5469]	19708	-0.183555	-0.0636544	Yes
row_195	INHA	inhibin subunit alpha [Source:HGNC Symbol;Acc:HGNC:6065]	19715	-0.184784	-0.0507749	Yes
row_196	PGF	placental growth factor [Source:HGNC Symbol;Acc:HGNC:8893]	19723	-0.186283	-0.0378392	Yes
row_197	SERPINE1	serpin family E member 1 [Source:HGNC Symbol;Acc:HGNC:8583]	19753	-0.195473	-0.0253671	Yes
row_198	ADM	adrenomedullin [Source:HGNC Symbol;Acc:HGNC:259]	19754	-0.195947	-0.0113859	Yes
row_199	HAS1	hyaluronan synthase 1 [Source:HGNC Symbol;Acc:HGNC:4818]	19814	-0.231582	0.00213657	Yes
