# Supplementary material for: EGFR Inhibition by Cetuximab Modulates Hypoxia and IFN Response Genes in Head and Neck Squamous Cell Carcinoma
Source: Cancer Res Commun. 2023 May 22;3(5):896–907. doi: 10.1158/2767-9764.CRC-22-0443 (PMC10202124; doi:10.1158/2767-9764.CRC-22-0443)
Supplement: Supplementary Table S7 — Core enriched genes in the TGF-β signaling [file crc-22-0443-s07.xlsx]

## Sheet: Supplemental Table 7
Supplemental Table 7 - Core enriched genes in the TGF-β signaling
NAME	SYMBOL	TITLE	RANK IN GENE LIST	RANK METRIC SCORE	RUNNING ES	CORE ENRICHMENT
row_0	SMAD6	SMAD family member 6 [Source:HGNC Symbol;Acc:HGNC:6772]	1268	0.197953	0.0207851	No
row_1	ID2	inhibitor of DNA binding 2 [Source:HGNC Symbol;Acc:HGNC:5361]	1421	0.186266	0.0929177	No
row_2	LEFTY2	left-right determination factor 2 [Source:HGNC Symbol;Acc:HGNC:3122]	1709	0.16755	0.150214	No
row_3	CDKN1C	cyclin dependent kinase inhibitor 1C [Source:HGNC Symbol;Acc:HGNC:1786]	3959	0.0861627	0.0735628	No
row_4	ENG	endoglin [Source:HGNC Symbol;Acc:HGNC:3349]	4986	0.0647258	0.0494852	No
row_5	APC	APC regulator of WNT signaling pathway [Source:HGNC Symbol;Acc:HGNC:583]	5224	0.0604741	0.0634283	No
row_6	LTBP2	latent transforming growth factor beta binding protein 2 [Source:HGNC Symbol;Acc:HGNC:6715]	7665	0.0298285	-0.0470049	No
row_7	SMAD7	SMAD family member 7 [Source:HGNC Symbol;Acc:HGNC:6773]	7865	0.0279379	-0.0450835	No
row_8	SKI	SKI proto-oncogene [Source:HGNC Symbol;Acc:HGNC:10896]	7962	0.0271663	-0.0382915	No
row_9	TRIM33	tripartite motif containing 33 [Source:HGNC Symbol;Acc:HGNC:16290]	8168	0.0250633	-0.0379047	No
row_10	NOG	noggin [Source:HGNC Symbol;Acc:HGNC:7866]	8405	0.0229374	-0.0399942	No
row_11	ARID4B	AT-rich interaction domain 4B [Source:HGNC Symbol;Acc:HGNC:15550]	8407	0.0229324	-0.030219	No
row_12	ID3	inhibitor of DNA binding 3, HLH protein [Source:HGNC Symbol;Acc:HGNC:5362]	8514	0.021979	-0.0261545	No
row_13	SMAD1	SMAD family member 1 [Source:HGNC Symbol;Acc:HGNC:6767]	8709	0.0201583	-0.0273139	No
row_14	NCOR2	nuclear receptor corepressor 2 [Source:HGNC Symbol;Acc:HGNC:7673]	9144	0.0162533	-0.0422658	No
row_15	BMPR1A	bone morphogenetic protein receptor type 1A [Source:HGNC Symbol;Acc:HGNC:1076]	10127	0.00822695	-0.0883293	No
row_16	RHOA	ras homolog family member A [Source:HGNC Symbol;Acc:HGNC:667]	10314	0.00680211	-0.0948074	No
row_17	BMPR2	bone morphogenetic protein receptor type 2 [Source:HGNC Symbol;Acc:HGNC:1078]	10616	0.0045864	-0.108042	No
row_18	CTNNB1	catenin beta 1 [Source:HGNC Symbol;Acc:HGNC:2514]	11083	0.00106381	-0.131118	No
row_19	SPTBN1	spectrin beta, non-erythrocytic 1 [Source:HGNC Symbol;Acc:HGNC:11275]	11285	-0.000403971	-0.141095	No
row_20	HDAC1	histone deacetylase 1 [Source:HGNC Symbol;Acc:HGNC:4852]	11362	-0.000952947	-0.144524	No
row_21	XIAP	X-linked inhibitor of apoptosis [Source:HGNC Symbol;Acc:HGNC:592]	11390	-0.00120031	-0.145374	No
row_22	FNTA	farnesyltransferase, CAAX box, alpha [Source:HGNC Symbol;Acc:HGNC:3782]	11822	-0.00461445	-0.165161	No
row_23	TJP1	tight junction protein 1 [Source:HGNC Symbol;Acc:HGNC:11827]	11863	-0.00493779	-0.165065	No
row_24	CDK9	cyclin dependent kinase 9 [Source:HGNC Symbol;Acc:HGNC:1780]	12208	-0.00729928	-0.179309	No
row_25	HIPK2	homeodomain interacting protein kinase 2 [Source:HGNC Symbol;Acc:HGNC:14402]	12330	-0.00828959	-0.181867	No
row_26	JUNB	JunB proto-oncogene, AP-1 transcription factor subunit [Source:HGNC Symbol;Acc:HGNC:6205]	12573	-0.0102429	-0.189699	No
row_27	FKBP1A	FKBP prolyl isomerase 1A [Source:HGNC Symbol;Acc:HGNC:3711]	12684	-0.0109397	-0.190566	No
row_28	IFNGR2	interferon gamma receptor 2 [Source:HGNC Symbol;Acc:HGNC:5440]	12697	-0.0110703	-0.186429	No
row_29	UBE2D3	ubiquitin conjugating enzyme E2 D3 [Source:HGNC Symbol;Acc:HGNC:12476]	12891	-0.0124829	-0.190826	No
row_30	ID1	inhibitor of DNA binding 1, HLH protein [Source:HGNC Symbol;Acc:HGNC:5360]	13336	-0.0157706	-0.20649	No
row_31	RAB31	RAB31, member RAS oncogene family [Source:HGNC Symbol;Acc:HGNC:9771]	13345	-0.0158226	-0.200115	No
row_32	SKIL	SKI like proto-oncogene [Source:HGNC Symbol;Acc:HGNC:10897]	14009	-0.020635	-0.224753	No
row_33	PPM1A	protein phosphatase, Mg2+/Mn2+ dependent 1A [Source:HGNC Symbol;Acc:HGNC:9275]	14082	-0.021256	-0.219281	No
row_34	TGFBR1	transforming growth factor beta receptor 1 [Source:HGNC Symbol;Acc:HGNC:11772]	14230	-0.0224235	-0.217097	No
row_35	WWTR1	WW domain containing transcription regulator 1 [Source:HGNC Symbol;Acc:HGNC:24042]	14335	-0.0232255	-0.212397	No
row_36	PPP1CA	protein phosphatase 1 catalytic subunit alpha [Source:HGNC Symbol;Acc:HGNC:9281]	15105	-0.0298389	-0.238445	No
row_37	MAP3K7	mitogen-activated protein kinase kinase kinase 7 [Source:HGNC Symbol;Acc:HGNC:6859]	15409	-0.0327302	-0.239722	No
row_38	SMURF2	SMAD specific E3 ubiquitin protein ligase 2 [Source:HGNC Symbol;Acc:HGNC:16809]	15673	-0.0355503	-0.237771	No
row_39	FURIN	furin, paired basic amino acid cleaving enzyme [Source:HGNC Symbol;Acc:HGNC:8568]	15832	-0.037092	-0.229857	No
row_40	BMP2	bone morphogenetic protein 2 [Source:HGNC Symbol;Acc:HGNC:1069]	16652	-0.0469825	-0.251084	Yes
row_41	CDH1	cadherin 1 [Source:HGNC Symbol;Acc:HGNC:1748]	16791	-0.0489055	-0.237098	Yes
row_42	SLC20A1	solute carrier family 20 member 1 [Source:HGNC Symbol;Acc:HGNC:10946]	17311	-0.0566528	-0.239033	Yes
row_43	SMAD3	SMAD family member 3 [Source:HGNC Symbol;Acc:HGNC:6769]	17320	-0.0567573	-0.215118	Yes
row_44	TGFB1	transforming growth factor beta 1 [Source:HGNC Symbol;Acc:HGNC:11766]	17428	-0.0588918	-0.195288	Yes
row_45	SMURF1	SMAD specific E3 ubiquitin protein ligase 1 [Source:HGNC Symbol;Acc:HGNC:16807]	17498	-0.0604204	-0.172885	Yes
row_46	KLF10	Kruppel like factor 10 [Source:HGNC Symbol;Acc:HGNC:11810]	17513	-0.0606712	-0.147596	Yes
row_47	BCAR3	BCAR3 adaptor protein, NSP family member [Source:HGNC Symbol;Acc:HGNC:973]	17537	-0.0612446	-0.122517	Yes
row_48	PPP1R15A	protein phosphatase 1 regulatory subunit 15A [Source:HGNC Symbol;Acc:HGNC:14375]	17577	-0.0622301	-0.0978228	Yes
row_49	TGIF1	TGFB induced factor homeobox 1 [Source:HGNC Symbol;Acc:HGNC:11776]	17685	-0.0647804	-0.0754699	Yes
row_50	PMEPA1	prostate transmembrane protein, androgen induced 1 [Source:HGNC Symbol;Acc:HGNC:14107]	18155	-0.0771279	-0.0661067	Yes
row_51	ACVR1	activin A receptor type 1 [Source:HGNC Symbol;Acc:HGNC:171]	18242	-0.0793647	-0.0364445	Yes
row_52	THBS1	thrombospondin 1 [Source:HGNC Symbol;Acc:HGNC:11785]	18248	-0.0795715	-0.00260353	Yes
row_53	SERPINE1	serpin family E member 1 [Source:HGNC Symbol;Acc:HGNC:8583]	19753	-0.195473	0.00520132	Yes
