# Supplementary material for: EGFR Inhibition by Cetuximab Modulates Hypoxia and IFN Response Genes in Head and Neck Squamous Cell Carcinoma
Source: Cancer Res Commun. 2023 May 22;3(5):896–907. doi: 10.1158/2767-9764.CRC-22-0443 (PMC10202124; doi:10.1158/2767-9764.CRC-22-0443)
Supplement: Supplementary Table S8 — Hypoxia-Immune classification of Schmitz et al., window-of-opportunity trial (GSE109756) [file crc-22-0443-s08.xlsx]

## Sheet: Supplemental Table 8
Supplemental Table 8 - Hypoxia-Immune classification of Schmitz et al., window-of-opportunity trial (GSE109756)
Patient_ID	pre-cetuximab	post-cetuximab
Pt_1	Mixture	Mixture
Pt_10	Hypoxia	Hypoxia
Pt_11	Hypoxia	Mixture
Pt_12	Mixture	Mixture
Pt_13	Hypoxia	Mixture
Pt_14	Hypoxia	Mixture
Pt_15	Mixture	Mixture
Pt_2	Mixture	Mixture
Pt_3	Mixture	Mixture
Pt_4	Mixture	Immune
Pt_5	Immune	Immune
Pt_6	Mixture	Mixture
Pt_7	Mixture	Mixture
Pt_8	Hypoxia	Mixture
Pt_9	Hypoxia	Hypoxia
